# Supplementary material for: Combined meta-analysis of systemic effects of allogeneic stem cell transplantation and systemic sclerosis
Source: BMC Hematol. 2014 Mar 22;14:7. doi: 10.1186/2052-1839-14-7 (PMC4021691; doi:10.1186/2052-1839-14-7)
Supplement: Additional file 1 — Supplemental Table 1. [file 2052-1839-14-7-S1.xlsx]

## Sheet: Sheet1
Symbol	GVHD	SS	Chomosomal Location	X2 P value
LTBR	7	5	12	1.73137e-13
GLS	5	6	2	3.53157e-11
ID2	5	6	2	3.53157e-11
PIK3R1	5	6	5	3.53157e-11
ATP6V0D1	8	3	16	3.53157e-11
KMO	5	5	1	4.17924e-09
CALM2	7	3	2	4.17924e-09
RXRA	4	6	9	4.17924e-09
USP47	4	6	11	4.17924e-09
COTL1	6	4	16	4.17924e-09
SEPX1	6	4	16	4.17924e-09
GBP1	0	6	1	2.42112e-08
IFI44	0	6	1	2.42112e-08
IFI44L	0	6	1	2.42112e-08
PEX11B	0	6	1	2.42112e-08
TATDN3	0	6	1	2.42112e-08
TMEM69	0	6	1	2.42112e-08
YRDC	0	6	1	2.42112e-08
DUSP2	0	6	2	2.42112e-08
ICOS	0	6	2	2.42112e-08
IDH1	0	6	2	2.42112e-08
IFIH1	0	6	2	2.42112e-08
NAGK	0	6	2	2.42112e-08
OBFC2A	0	6	2	2.42112e-08
PTPN4	0	6	2	2.42112e-08
RAB10	0	6	2	2.42112e-08
YIPF4	0	6	2	2.42112e-08
CD96	0	6	3	2.42112e-08
DYNC1LI1	0	6	3	2.42112e-08
OSBPL11	0	6	3	2.42112e-08
P2RY13	0	6	3	2.42112e-08
PARP9	0	6	3	2.42112e-08
ST3GAL6	0	6	3	2.42112e-08
TET2	0	6	4	2.42112e-08
TMEM33	0	6	4	2.42112e-08
ZNF330	0	6	4	2.42112e-08
BCLAF1	0	6	6	2.42112e-08
C6ORF211	0	6	6	2.42112e-08
MED20	0	6	6	2.42112e-08
SLC35A1	0	6	6	2.42112e-08
GIMAP1	0	6	7	2.42112e-08
SAMD9L	0	6	7	2.42112e-08
SBDS	0	6	7	2.42112e-08
TMEM60	0	6	7	2.42112e-08
ZNF394	0	6	7	2.42112e-08
ERICH1	0	6	8	2.42112e-08
CHMP5	0	6	9	2.42112e-08
FKBP15	0	6	9	2.42112e-08
KLF9	0	6	9	2.42112e-08
RMI1	0	6	9	2.42112e-08
TDRD7	0	6	9	2.42112e-08
FRAT2	0	6	10	2.42112e-08
IFIT3	0	6	10	2.42112e-08
KLF6	0	6	10	2.42112e-08
NMT2	0	6	10	2.42112e-08
C11ORF54	0	6	11	2.42112e-08
C11ORF82	0	6	11	2.42112e-08
FAM118B	0	6	11	2.42112e-08
C12ORF57	0	6	12	2.42112e-08
CD69	0	6	12	2.42112e-08
DYRK2	0	6	12	2.42112e-08
NHLRC3	0	6	13	2.42112e-08
MAX	0	6	14	2.42112e-08
GLCE	0	6	15	2.42112e-08
RORA	0	6	15	2.42112e-08
DYNLL2	0	6	17	2.42112e-08
ERN1	0	6	17	2.42112e-08
MSI2	0	6	17	2.42112e-08
SLFN11	0	6	17	2.42112e-08
VEZF1	0	6	17	2.42112e-08
SMAD7	0	6	18	2.42112e-08
SIGLECP3	0	6	19	2.42112e-08
ZNF256	0	6	19	2.42112e-08
GZF1	0	6	20	2.42112e-08
KLHL15	0	6	X	2.42112e-08
USP18	6	3	22	1.18351e-07
ARF1	7	2	1	2.87675e-07
CRYZ	4	5	1	2.87675e-07
PRKACB	3	6	1	2.87675e-07
CXCR4	4	5	2	2.87675e-07
GFPT1	3	6	2	2.87675e-07
GLB1	5	4	3	2.87675e-07
HPSE	5	4	4	2.87675e-07
DUSP1	6	3	5	2.87675e-07
MYLIP	3	6	6	2.87675e-07
EPC1	3	6	10	2.87675e-07
BCL11B	5	4	14	2.87675e-07
CALM1	6	3	14	2.87675e-07
FOS	5	4	14	2.87675e-07
PSEN1	3	6	14	2.87675e-07
PML	4	5	15	2.87675e-07
CYLD	6	3	16	2.87675e-07
ASGR1	5	4	17	2.87675e-07
SLC16A3	4	5	17	2.87675e-07
DNAJB1	3	6	19	2.87675e-07
ZNF331	4	5	19	2.87675e-07
DDX3X	4	5	X	2.87675e-07
IDS	4	5	X	2.87675e-07
LAMP2	4	5	X	2.87675e-07
C3ORF34	0	4	3	1.7294e-06
40969	0	4	4	1.7294e-06
LATS1	0	4	6	1.7294e-06
LOC221710	0	4	6	1.7294e-06
C9ORF64	0	4	9	1.7294e-06
LOC338758	0	4	12	1.7294e-06
C17ORF44	0	4	17	1.7294e-06
CCDC45	0	4	17	1.7294e-06
CCL8	0	4	17	1.7294e-06
TMEM49	0	4	17	1.7294e-06
PIGN	0	4	18	1.7294e-06
ZNF260	0	4	19	1.7294e-06
ZNF571	0	4	19	1.7294e-06
MX2	0	6	21	4.31926e-06
IGHM	6	1	14	4.91266e-06
CD160	0	5	1	7.82459e-06
CD46	0	5	1	7.82459e-06
CR2	0	5	1	7.82459e-06
FAM46C	0	5	1	7.82459e-06
GOLPH3L	0	5	1	7.82459e-06
IFI6	0	5	1	7.82459e-06
LDLRAP1	0	5	1	7.82459e-06
LYST	0	5	1	7.82459e-06
PLA2G4A	0	5	1	7.82459e-06
RGS1	0	5	1	7.82459e-06
TOR1AIP2	0	5	1	7.82459e-06
ZMYM6	0	5	1	7.82459e-06
ACTR3	0	5	2	7.82459e-06
CCDC104	0	5	2	7.82459e-06
DHRS9	0	5	2	7.82459e-06
EEF1B2	0	5	2	7.82459e-06
FBXO11	0	5	2	7.82459e-06
GCA	0	5	2	7.82459e-06
HK2	0	5	2	7.82459e-06
NLRC4	0	5	2	7.82459e-06
RNF103	0	5	2	7.82459e-06
RSAD2	0	5	2	7.82459e-06
SERTAD2	0	5	2	7.82459e-06
TANK	0	5	2	7.82459e-06
CCR2	0	5	3	7.82459e-06
CX3CR1	0	5	3	7.82459e-06
DTX3L	0	5	3	7.82459e-06
GPR171	0	5	3	7.82459e-06
KLHDC8B	0	5	3	7.82459e-06
MINA	0	5	3	7.82459e-06
UBA3	0	5	3	7.82459e-06
ACSL1	0	5	4	7.82459e-06
C4ORF32	0	5	4	7.82459e-06
HOPX	0	5	4	7.82459e-06
TLR6	0	5	4	7.82459e-06
CARD6	0	5	5	7.82459e-06
HNRNPA0	0	5	5	7.82459e-06
PPP2R2B	0	5	5	7.82459e-06
PRRC1	0	5	5	7.82459e-06
ST8SIA4	0	5	5	7.82459e-06
HIST1H2BD	0	5	6	7.82459e-06
IFNGR1	0	5	6	7.82459e-06
MRPS18B	0	5	6	7.82459e-06
TAGAP	0	5	6	7.82459e-06
VTA1	0	5	6	7.82459e-06
AUTS2	0	5	7	7.82459e-06
GIMAP8	0	5	7	7.82459e-06
KLHL7	0	5	7	7.82459e-06
SAMD9	0	5	7	7.82459e-06
TARP	0	5	7	7.82459e-06
TMEM106B	0	5	7	7.82459e-06
FAM102A	0	5	9	7.82459e-06
FBP1	0	5	9	7.82459e-06
ZNF189	0	5	9	7.82459e-06
DDIT4	0	5	10	7.82459e-06
HERC4	0	5	10	7.82459e-06
MSRB2	0	5	10	7.82459e-06
PDZD8	0	5	10	7.82459e-06
AASDHPPT	0	5	11	7.82459e-06
PRSS23	0	5	11	7.82459e-06
SAC3D1	0	5	11	7.82459e-06
VPS37C	0	5	11	7.82459e-06
ZBTB44	0	5	11	7.82459e-06
C12ORF35	0	5	12	7.82459e-06
CCND2	0	5	12	7.82459e-06
CLEC12A	0	5	12	7.82459e-06
CLEC2D	0	5	12	7.82459e-06
GRASP	0	5	12	7.82459e-06
KLF12	0	5	13	7.82459e-06
TRIM13	0	5	13	7.82459e-06
ZMYM5	0	5	13	7.82459e-06
DACT1	0	5	14	7.82459e-06
EVL	0	5	14	7.82459e-06
IRF9	0	5	14	7.82459e-06
MOAP1	0	5	14	7.82459e-06
ZC3H14	0	5	14	7.82459e-06
DENND4A	0	5	15	7.82459e-06
TBC1D2B	0	5	15	7.82459e-06
SNX20	0	5	16	7.82459e-06
ARHGAP27	0	5	17	7.82459e-06
GPRC5C	0	5	17	7.82459e-06
IKZF3	0	5	17	7.82459e-06
UTP6	0	5	17	7.82459e-06
XAF1	0	5	17	7.82459e-06
C18ORF54	0	5	18	7.82459e-06
MEX3C	0	5	18	7.82459e-06
CEACAM1	0	5	19	7.82459e-06
FPR2	0	5	19	7.82459e-06
GLTSCR2	0	5	19	7.82459e-06
C20ORF7	0	5	20	7.82459e-06
CST7	0	5	20	7.82459e-06
ITCH	0	5	20	7.82459e-06
SYS1	0	5	20	7.82459e-06
CSNK1E	0	5	22	7.82459e-06
H1F0	0	5	22	7.82459e-06
OSM	0	5	22	7.82459e-06
RPL3	0	5	22	7.82459e-06
ACSL4	0	5	X	7.82459e-06
TLR7	0	5	X	7.82459e-06
VBP1	0	5	X	7.82459e-06
ID3	3	5	1	1.15595e-05
PLK3	5	3	1	1.15595e-05
PSMA5	4	4	1	1.15595e-05
ARHGAP15	5	3	2	1.15595e-05
GCC2	2	6	2	1.15595e-05
IGFBP5	6	2	2	1.15595e-05
NR4A2	4	4	2	1.15595e-05
RNF149	2	6	2	1.15595e-05
RPE	2	6	2	1.15595e-05
FXR1	4	4	3	1.15595e-05
OXTR	8	0	3	1.15595e-05
PHC3	3	5	3	1.15595e-05
RHOA	6	2	3	1.15595e-05
RPL32	5	3	3	1.15595e-05
ELOVL6	5	3	4	1.15595e-05
IL7R	3	5	5	1.15595e-05
SPARC	5	3	5	1.15595e-05
TAP1	3	5	6	1.15595e-05
VPS41	2	6	7	1.15595e-05
PDE7A	3	5	8	1.15595e-05
TCEB1	6	2	8	1.15595e-05
GATA3	5	3	10	1.15595e-05
PRKCQ	4	4	10	1.15595e-05
PSAP	6	2	10	1.15595e-05
UBE2D1	2	6	10	1.15595e-05
VIM	4	4	10	1.15595e-05
CD3D	2	6	11	1.15595e-05
SF1	4	4	11	1.15595e-05
ANAPC7	5	3	12	1.15595e-05
GCN1L1	6	2	12	1.15595e-05
MYL6	7	1	12	1.15595e-05
FBXO33	2	6	14	1.15595e-05
NUMB	4	4	14	1.15595e-05
BFAR	5	3	16	1.15595e-05
EMP2	5	3	16	1.15595e-05
MT2A	5	3	16	1.15595e-05
VPS35	2	6	16	1.15595e-05
H3F3B	4	4	17	1.15595e-05
PAFAH1B1	4	4	17	1.15595e-05
RARA	2	6	17	1.15595e-05
CIRBP	4	4	19	1.15595e-05
PLTP	4	4	20	1.15595e-05
PPP1R16B	2	6	20	1.15595e-05
BTG3	2	6	21	1.15595e-05
MX1	2	6	21	1.15595e-05
HCCS	2	6	X	1.15595e-05
IFFO2	0	4	1	8.82845e-05
AGAP1	0	4	2	8.82845e-05
LOC654433	0	4	2	8.82845e-05
VWA5B2	0	4	3	8.82845e-05
FAM13A	0	4	4	8.82845e-05
LOC645513	0	4	4	8.82845e-05
NAA15	0	4	4	8.82845e-05
SEL1L3	0	4	4	8.82845e-05
SLAIN2	0	4	4	8.82845e-05
LYRM7	0	4	5	8.82845e-05
RBM27	0	4	5	8.82845e-05
ESYT2	0	4	7	8.82845e-05
ORC5	0	4	7	8.82845e-05
CEP78	0	4	9	8.82845e-05
DCAF10	0	4	9	8.82845e-05
LOC253039	0	4	9	8.82845e-05
GVINP1	0	4	11	8.82845e-05
LOC494150	0	4	12	8.82845e-05
UGGT2	0	4	13	8.82845e-05
DCAF5	0	4	14	8.82845e-05
ERI2	0	4	16	8.82845e-05
ITPRIPL2	0	4	16	8.82845e-05
SRSF1	0	4	17	8.82845e-05
C18orf18	0	4	18	8.82845e-05
RPRD1A	0	4	18	8.82845e-05
L3MBTL1	0	4	20	8.82845e-05
TOX2	0	4	20	8.82845e-05
SIK1	0	4	21	8.82845e-05
KDM6A	0	4	X	8.82845e-05
MED14	0	4	X	8.82845e-05
FOSL2	0	5	2	0.000214438
CDC42	6	1	1	0.000272532
CTSS	4	3	1	0.000272532
FH	5	2	1	0.000272532
IFI16	2	5	1	0.000272532
LBR	3	4	1	0.000272532
MTF1	3	4	1	0.000272532
PIGM	1	6	1	0.000272532
POGZ	4	3	1	0.000272532
PPFIA4	6	1	1	0.000272532
S100A11	3	4	1	0.000272532
SELL	4	3	1	0.000272532
STMN1	5	2	1	0.000272532
TGFBR3	2	5	1	0.000272532
TTF2	1	6	1	0.000272532
LIMS1	2	5	2	0.000272532
SP100	3	4	2	0.000272532
UNC50	3	4	2	0.000272532
PPP2R3A	6	1	3	0.000272532
RPL15	4	3	3	0.000272532
SATB1	3	4	3	0.000272532
CCNI	5	2	4	0.000272532
JMY	3	4	5	0.000272532
PRKAA1	3	4	5	0.000272532
TNFAIP8	2	5	5	0.000272532
WDR36	2	5	5	0.000272532
SLC35B3	3	4	6	0.000272532
SSR1	3	4	6	0.000272532
AHR	4	3	7	0.000272532
CD36	2	5	7	0.000272532
GLCCI1	3	4	7	0.000272532
IGFBP3	5	2	7	0.000272532
MKRN1	4	3	7	0.000272532
YWHAG	3	4	7	0.000272532
ATP6V1B2	3	4	8	0.000272532
BAG4	1	6	8	0.000272532
MRPL15	5	2	8	0.000272532
PABPC1	5	2	8	0.000272532
SDCBP	5	2	8	0.000272532
WWP1	3	4	8	0.000272532
DNAJA1	3	4	9	0.000272532
NCBP1	3	4	9	0.000272532
PSIP1	4	3	9	0.000272532
RAPGEF1	4	3	9	0.000272532
SLC31A2	3	4	9	0.000272532
SMARCA2	5	2	9	0.000272532
ZCCHC7	4	3	9	0.000272532
BUB3	1	6	10	0.000272532
COX15	5	2	10	0.000272532
IFIT1	1	6	10	0.000272532
RPL13A	4	3	10	0.000272532
ATM	3	4	11	0.000272532
GTF2H1	2	5	11	0.000272532
HBB	4	3	11	0.000272532
HBE1	4	3	11	0.000272532
LMO2	3	4	11	0.000272532
NDUFV1	7	0	11	0.000272532
SYTL2	3	4	11	0.000272532
C12ORF4	3	4	12	0.000272532
KRT1	3	4	12	0.000272532
MGST1	6	1	12	0.000272532
NEDD1	5	2	12	0.000272532
SLC35E3	1	6	12	0.000272532
HIF1A	3	4	14	0.000272532
PPP2R5C	3	4	14	0.000272532
PTPN21	6	1	14	0.000272532
PKM2	4	3	15	0.000272532
RPL4	4	3	15	0.000272532
SQRDL	5	2	15	0.000272532
GSPT1	4	3	16	0.000272532
MAP1LC3B	4	3	16	0.000272532
MMP2	4	3	16	0.000272532
ITGA3	5	2	17	0.000272532
MYL4	3	4	17	0.000272532
PER1	2	5	17	0.000272532
UBB	6	1	17	0.000272532
ZNF207	3	4	17	0.000272532
MAPRE2	3	4	18	0.000272532
C19ORF6	5	2	19	0.000272532
IFI30	3	4	19	0.000272532
NFKBIB	4	3	19	0.000272532
NUP62	2	5	19	0.000272532
ZFP36	5	2	19	0.000272532
ZNF573	5	2	19	0.000272532
CSRP2BP	3	4	20	0.000272532
PLCB4	3	4	20	0.000272532
TGM2	3	4	20	0.000272532
IFNAR1	3	4	21	0.000272532
ATF4	4	3	22	0.000272532
G6PD	6	1	X	0.000272532
MAGEH1	3	4	X	0.000272532
MAOB	5	2	X	0.000272532
SASH1	0	5	6	0.000288307
NFE2L3	0	5	7	0.000288307
HAND2	6	0	4	0.000362023
C6ORF142	6	0	6	0.000362023
OLR1	4	2	12	0.000362023
C14ORF104	4	2	14	0.000362023
FCGR2C	0	3	1	0.000729865
CMPK2	0	3	2	0.000729865
ERMN	0	3	2	0.000729865
GRM2	0	3	3	0.000729865
F2RL1	0	3	5	0.000729865
SNHG4	0	3	5	0.000729865
TICAM2	0	3	5	0.000729865
SERAC1	0	3	6	0.000729865
C7ORF16	0	3	7	0.000729865
NCF1C	0	3	7	0.000729865
RSBN1L	0	3	7	0.000729865
FAM108B1	0	3	9	0.000729865
LOC441461	0	3	9	0.000729865
MS4A3	0	3	11	0.000729865
TCN1	0	3	11	0.000729865
DLEU2	0	3	13	0.000729865
LOC554206	0	3	16	0.000729865
C17ORF91	0	3	17	0.000729865
ZFP3	0	3	17	0.000729865
BRSK1	0	3	19	0.000729865
KIR2DL1	0	3	19	0.000729865
PPP1R2P9	0	3	X	0.000729865
AIM2	0	4	1	0.000776719
ARHGEF11	0	4	1	0.000776719
C1ORF55	0	4	1	0.000776719
C1ORF63	0	4	1	0.000776719
CD2	0	4	1	0.000776719
CD247	0	4	1	0.000776719
CD55	0	4	1	0.000776719
CLK2	0	4	1	0.000776719
CPT2	0	4	1	0.000776719
DBT	0	4	1	0.000776719
DDX20	0	4	1	0.000776719
DFFB	0	4	1	0.000776719
DHRS3	0	4	1	0.000776719
EDEM3	0	4	1	0.000776719
ETV3	0	4	1	0.000776719
FCGR3B	0	4	1	0.000776719
GBP3	0	4	1	0.000776719
GFI1	0	4	1	0.000776719
ISG15	0	4	1	0.000776719
KIAA0907	0	4	1	0.000776719
LGR6	0	4	1	0.000776719
LOC727820	0	4	1	0.000776719
MCOLN2	0	4	1	0.000776719
MIB2	0	4	1	0.000776719
MTMR11	0	4	1	0.000776719
NADK	0	4	1	0.000776719
NECAP2	0	4	1	0.000776719
OMA1	0	4	1	0.000776719
PIK3CD	0	4	1	0.000776719
PLCH2	0	4	1	0.000776719
PYCR2	0	4	1	0.000776719
RCAN3	0	4	1	0.000776719
RPS10	0	4	1	0.000776719
S100PBP	0	4	1	0.000776719
SH3BP5L	0	4	1	0.000776719
SLAMF1	0	4	1	0.000776719
TIPRL	0	4	1	0.000776719
TMCO1	0	4	1	0.000776719
TNFAIP8L2	0	4	1	0.000776719
TNFRSF25	0	4	1	0.000776719
TPM3	0	4	1	0.000776719
TRAF5	0	4	1	0.000776719
TTC22	0	4	1	0.000776719
ZNF683	0	4	1	0.000776719
ZNF691	0	4	1	0.000776719
AFTPH	0	4	2	0.000776719
ANKRD36	0	4	2	0.000776719
ARL4C	0	4	2	0.000776719
B3GNT7	0	4	2	0.000776719
C2ORF42	0	4	2	0.000776719
C2ORF49	0	4	2	0.000776719
CD28	0	4	2	0.000776719
CD8A	0	4	2	0.000776719
CFLAR	0	4	2	0.000776719
CRIPT	0	4	2	0.000776719
EIF5B	0	4	2	0.000776719
FANCL	0	4	2	0.000776719
FASTKD1	0	4	2	0.000776719
FASTKD2	0	4	2	0.000776719
GEMIN6	0	4	2	0.000776719
INPP4A	0	4	2	0.000776719
ITM2C	0	4	2	0.000776719
KRCC1	0	4	2	0.000776719
LOXL3	0	4	2	0.000776719
MBOAT2	0	4	2	0.000776719
NDUFB3	0	4	2	0.000776719
PIGF	0	4	2	0.000776719
PNO1	0	4	2	0.000776719
PREPL	0	4	2	0.000776719
QPCT	0	4	2	0.000776719
RGPD5	0	4	2	0.000776719
SPAST	0	4	2	0.000776719
TXNDC9	0	4	2	0.000776719
YPEL5	0	4	2	0.000776719
ZC3H6	0	4	2	0.000776719
ZNF2	0	4	2	0.000776719
ABHD10	0	4	3	0.000776719
ACTL6A	0	4	3	0.000776719
ASTE1	0	4	3	0.000776719
ATP6V1A	0	4	3	0.000776719
AZI2	0	4	3	0.000776719
C3ORF26	0	4	3	0.000776719
C3ORF54	0	4	3	0.000776719
CCR3	0	4	3	0.000776719
CCR5	0	4	3	0.000776719
CHCHD4	0	4	3	0.000776719
COPB2	0	4	3	0.000776719
DCP1A	0	4	3	0.000776719
DHFRL1	0	4	3	0.000776719
DNASE1L3	0	4	3	0.000776719
ECT2	0	4	3	0.000776719
FAM43A	0	4	3	0.000776719
GOLGA4	0	4	3	0.000776719
GTF2E1	0	4	3	0.000776719
GTPBP8	0	4	3	0.000776719
KLHL24	0	4	3	0.000776719
NUDT16	0	4	3	0.000776719
PARP14	0	4	3	0.000776719
PFKFB4	0	4	3	0.000776719
PLSCR1	0	4	3	0.000776719
RTP4	0	4	3	0.000776719
SEC62	0	4	3	0.000776719
SLC25A36	0	4	3	0.000776719
SLC35A5	0	4	3	0.000776719
ST6GAL1	0	4	3	0.000776719
TNIK	0	4	3	0.000776719
ZBTB38	0	4	3	0.000776719
ZNF167	0	4	3	0.000776719
AASDH	0	4	4	0.000776719
AGPAT9	0	4	4	0.000776719
ALPK1	0	4	4	0.000776719
ANKRD50	0	4	4	0.000776719
C4ORF27	0	4	4	0.000776719
C4ORF29	0	4	4	0.000776719
CASP6	0	4	4	0.000776719
CBR4	0	4	4	0.000776719
CDKN2AIP	0	4	4	0.000776719
CYP4V2	0	4	4	0.000776719
DDX60	0	4	4	0.000776719
FGFBP2	0	4	4	0.000776719
FLJ39653	0	4	4	0.000776719
GK	0	4	4	0.000776719
GNPDA2	0	4	4	0.000776719
GRPEL1	0	4	4	0.000776719
HERC5	0	4	4	0.000776719
IL15	0	4	4	0.000776719
INPP4B	0	4	4	0.000776719
MAP9	0	4	4	0.000776719
OCIAD2	0	4	4	0.000776719
PDLIM5	0	4	4	0.000776719
TBC1D9	0	4	4	0.000776719
TLR10	0	4	4	0.000776719
TMEM165	0	4	4	0.000776719
USO1	0	4	4	0.000776719
YTHDC1	0	4	4	0.000776719
ZNF518B	0	4	4	0.000776719
C5ORF39	0	4	5	0.000776719
FLJ32255	0	4	5	0.000776719
G3BP1	0	4	5	0.000776719
GZMK	0	4	5	0.000776719
MAT2B	0	4	5	0.000776719
MED10	0	4	5	0.000776719
RNF14	0	4	5	0.000776719
RNF145	0	4	5	0.000776719
SLC38A9	0	4	5	0.000776719
TCF7	0	4	5	0.000776719
TTC33	0	4	5	0.000776719
TXNDC15	0	4	5	0.000776719
UBE2D2	0	4	5	0.000776719
YIPF5	0	4	5	0.000776719
BTN2A2	0	4	6	0.000776719
C6ORF204	0	4	6	0.000776719
C6ORF64	0	4	6	0.000776719
CCR6	0	4	6	0.000776719
CENPQ	0	4	6	0.000776719
DOPEY1	0	4	6	0.000776719
FAM120B	0	4	6	0.000776719
FGD2	0	4	6	0.000776719
ITPR3	0	4	6	0.000776719
LRP11	0	4	6	0.000776719
LYRM4	0	4	6	0.000776719
MAPK14	0	4	6	0.000776719
MTHFD1L	0	4	6	0.000776719
MUTED	0	4	6	0.000776719
NCR3	0	4	6	0.000776719
PAQR8	0	4	6	0.000776719
PRDM1	0	4	6	0.000776719
PTP4A1	0	4	6	0.000776719
RNF144B	0	4	6	0.000776719
RPP40	0	4	6	0.000776719
RWDD1	0	4	6	0.000776719
SCML4	0	4	6	0.000776719
SFT2D1	0	4	6	0.000776719
STK38	0	4	6	0.000776719
STX7	0	4	6	0.000776719
SYTL3	0	4	6	0.000776719
TNFAIP3	0	4	6	0.000776719
TRERF1	0	4	6	0.000776719
TRIM27	0	4	6	0.000776719
ZDHHC14	0	4	6	0.000776719
AASS	0	4	7	0.000776719
ATP6V0E2	0	4	7	0.000776719
C7ORF44	0	4	7	0.000776719
CARD11	0	4	7	0.000776719
CCDC126	0	4	7	0.000776719
DNAJB9	0	4	7	0.000776719
DOCK4	0	4	7	0.000776719
GIMAP4	0	4	7	0.000776719
GIMAP5	0	4	7	0.000776719
GIMAP7	0	4	7	0.000776719
INSIG1	0	4	7	0.000776719
LFNG	0	4	7	0.000776719
NAMPT	0	4	7	0.000776719
NAPEPLD	0	4	7	0.000776719
NDUFA5	0	4	7	0.000776719
NUB1	0	4	7	0.000776719
PHF14	0	4	7	0.000776719
PVRIG	0	4	7	0.000776719
TBL2	0	4	7	0.000776719
TMEM140	0	4	7	0.000776719
TNS3	0	4	7	0.000776719
TTYH3	0	4	7	0.000776719
ZFAND2A	0	4	7	0.000776719
ZNF655	0	4	7	0.000776719
CA8	0	4	8	0.000776719
EFR3A	0	4	8	0.000776719
IMPAD1	0	4	8	0.000776719
LACTB2	0	4	8	0.000776719
LY6E	0	4	8	0.000776719
OXR1	0	4	8	0.000776719
PCMTD1	0	4	8	0.000776719
PPP3CC	0	4	8	0.000776719
PROSC	0	4	8	0.000776719
RAB11FIP1	0	4	8	0.000776719
RAB2A	0	4	8	0.000776719
RNF19A	0	4	8	0.000776719
SNX16	0	4	8	0.000776719
TM2D2	0	4	8	0.000776719
TMEM68	0	4	8	0.000776719
UBR5	0	4	8	0.000776719
VPS37A	0	4	8	0.000776719
ABCA1	0	4	9	0.000776719
APTX	0	4	9	0.000776719
C9ORF156	0	4	9	0.000776719
C9ORF167	0	4	9	0.000776719
C9ORF23	0	4	9	0.000776719
C9ORF82	0	4	9	0.000776719
CTSL1	0	4	9	0.000776719
DDX58	0	4	9	0.000776719
DOCK8	0	4	9	0.000776719
EXOSC3	0	4	9	0.000776719
FAM122A	0	4	9	0.000776719
GAPVD1	0	4	9	0.000776719
GCNT1	0	4	9	0.000776719
GLE1	0	4	9	0.000776719
ISCA1	0	4	9	0.000776719
JAK2	0	4	9	0.000776719
LPAR1	0	4	9	0.000776719
MEGF9	0	4	9	0.000776719
NINJ1	0	4	9	0.000776719
NUP214	0	4	9	0.000776719
PTCH1	0	4	9	0.000776719
RALGDS	0	4	9	0.000776719
RFK	0	4	9	0.000776719
SMU1	0	4	9	0.000776719
ST6GALNAC6	0	4	9	0.000776719
TRIM14	0	4	9	0.000776719
ZNF658	0	4	9	0.000776719
ANKRD22	0	4	10	0.000776719
ANKRD26	0	4	10	0.000776719
AVPI1	0	4	10	0.000776719
C10ORF118	0	4	10	0.000776719
CHCHD1	0	4	10	0.000776719
ERLIN1	0	4	10	0.000776719
IKZF5	0	4	10	0.000776719
SAMD8	0	4	10	0.000776719
ARRB1	0	4	11	0.000776719
BATF2	0	4	11	0.000776719
C11ORF68	0	4	11	0.000776719
C11ORF75	0	4	11	0.000776719
C11ORF80	0	4	11	0.000776719
CAPRIN1	0	4	11	0.000776719
CASP1	0	4	11	0.000776719
CD3E	0	4	11	0.000776719
CD3G	0	4	11	0.000776719
CKAP5	0	4	11	0.000776719
CLP1	0	4	11	0.000776719
CREBZF	0	4	11	0.000776719
CTR9	0	4	11	0.000776719
DKK3	0	4	11	0.000776719
HBD	0	4	11	0.000776719
HYLS1	0	4	11	0.000776719
INTS5	0	4	11	0.000776719
KIAA1826	0	4	11	0.000776719
LTBP3	0	4	11	0.000776719
PPME1	0	4	11	0.000776719
RBM14	0	4	11	0.000776719
RBM4B	0	4	11	0.000776719
SBF2	0	4	11	0.000776719
STIP1	0	4	11	0.000776719
STX3	0	4	11	0.000776719
SUV420H1	0	4	11	0.000776719
TRIM21	0	4	11	0.000776719
TTC9C	0	4	11	0.000776719
APAF1	0	4	12	0.000776719
C12ORF23	0	4	12	0.000776719
C12ORF39	0	4	12	0.000776719
CEP290	0	4	12	0.000776719
DDIT3	0	4	12	0.000776719
DUSP16	0	4	12	0.000776719
DYNLL1	0	4	12	0.000776719
EID3	0	4	12	0.000776719
ETNK1	0	4	12	0.000776719
FKBP11	0	4	12	0.000776719
KIAA0748	0	4	12	0.000776719
LAG3	0	4	12	0.000776719
LARP4	0	4	12	0.000776719
MDM2	0	4	12	0.000776719
PTPRO	0	4	12	0.000776719
SETD1B	0	4	12	0.000776719
SPSB2	0	4	12	0.000776719
TCP11L2	0	4	12	0.000776719
TESC	0	4	12	0.000776719
TM7SF3	0	4	12	0.000776719
WIBG	0	4	12	0.000776719
ZC3H10	0	4	12	0.000776719
B3GALTL	0	4	13	0.000776719
C13ORF15	0	4	13	0.000776719
CLN5	0	4	13	0.000776719
FOXO1	0	4	13	0.000776719
INTS6	0	4	13	0.000776719
MTIF3	0	4	13	0.000776719
N4BP2L1	0	4	13	0.000776719
NDFIP2	0	4	13	0.000776719
PARP4	0	4	13	0.000776719
PSPC1	0	4	13	0.000776719
RNF219	0	4	13	0.000776719
SETDB2	0	4	13	0.000776719
SMAD9	0	4	13	0.000776719
SUCLA2	0	4	13	0.000776719
UTP14C	0	4	13	0.000776719
CPSF2	0	4	14	0.000776719
DDX24	0	4	14	0.000776719
HNRNPC	0	4	14	0.000776719
IFI27	0	4	14	0.000776719
ISCA2	0	4	14	0.000776719
MED6	0	4	14	0.000776719
PSMC6	0	4	14	0.000776719
SPTB	0	4	14	0.000776719
SPTLC2	0	4	14	0.000776719
SRP54	0	4	14	0.000776719
WARS	0	4	14	0.000776719
ZBTB25	0	4	14	0.000776719
AP4E1	0	4	15	0.000776719
ATP10A	0	4	15	0.000776719
CALML4	0	4	15	0.000776719
CEP152	0	4	15	0.000776719
CYFIP1	0	4	15	0.000776719
FAM103A1	0	4	15	0.000776719
FEM1B	0	4	15	0.000776719
LEO1	0	4	15	0.000776719
LYSMD2	0	4	15	0.000776719
NGRN	0	4	15	0.000776719
ABCC6	0	4	16	0.000776719
AKTIP	0	4	16	0.000776719
ARHGAP17	0	4	16	0.000776719
C16ORF80	0	4	16	0.000776719
DEF8	0	4	16	0.000776719
FAHD1	0	4	16	0.000776719
HP	0	4	16	0.000776719
HSF4	0	4	16	0.000776719
PAPD5	0	4	16	0.000776719
RAB11FIP3	0	4	16	0.000776719
RRN3	0	4	16	0.000776719
SLC7A5	0	4	16	0.000776719
TERF2	0	4	16	0.000776719
ZNF200	0	4	16	0.000776719
ATP6V0A1	0	4	17	0.000776719
BZRAP1	0	4	17	0.000776719
C17ORF39	0	4	17	0.000776719
CBX1	0	4	17	0.000776719
CBX4	0	4	17	0.000776719
CCDC56	0	4	17	0.000776719
CD300C	0	4	17	0.000776719
DHRS7B	0	4	17	0.000776719
EIF1	0	4	17	0.000776719
EIF4A1	0	4	17	0.000776719
ETV4	0	4	17	0.000776719
GRN	0	4	17	0.000776719
IFI35	0	4	17	0.000776719
INTS2	0	4	17	0.000776719
ITGA2B	0	4	17	0.000776719
MRPL27	0	4	17	0.000776719
NOL11	0	4	17	0.000776719
NUFIP2	0	4	17	0.000776719
PHF23	0	4	17	0.000776719
PITPNC1	0	4	17	0.000776719
PRKAR1A	0	4	17	0.000776719
PTRH2	0	4	17	0.000776719
RNFT1	0	4	17	0.000776719
SKAP1	0	4	17	0.000776719
SLC43A2	0	4	17	0.000776719
SLFN5	0	4	17	0.000776719
SPOP	0	4	17	0.000776719
TMEM107	0	4	17	0.000776719
TNRC6C	0	4	17	0.000776719
TP53I13	0	4	17	0.000776719
TSEN54	0	4	17	0.000776719
VMO1	0	4	17	0.000776719
ZNF594	0	4	17	0.000776719
ADNP2	0	4	18	0.000776719
C18ORF19	0	4	18	0.000776719
PMAIP1	0	4	18	0.000776719
RNF125	0	4	18	0.000776719
SMAD4	0	4	18	0.000776719
SMCHD1	0	4	18	0.000776719
C19ORF2	0	4	19	0.000776719
CFD	0	4	19	0.000776719
EGLN2	0	4	19	0.000776719
FARSA	0	4	19	0.000776719
FCAR	0	4	19	0.000776719
GZMM	0	4	19	0.000776719
IL27RA	0	4	19	0.000776719
KANK2	0	4	19	0.000776719
KEAP1	0	4	19	0.000776719
LIN37	0	4	19	0.000776719
LRG1	0	4	19	0.000776719
MATK	0	4	19	0.000776719
OSCAR	0	4	19	0.000776719
PLEKHF1	0	4	19	0.000776719
SLC25A42	0	4	19	0.000776719
TNFSF14	0	4	19	0.000776719
ZNF14	0	4	19	0.000776719
ZNF160	0	4	19	0.000776719
ZNF234	0	4	19	0.000776719
ZNF320	0	4	19	0.000776719
ZNF329	0	4	19	0.000776719
ZNF345	0	4	19	0.000776719
ZNF473	0	4	19	0.000776719
ZNF585A	0	4	19	0.000776719
ZNF586	0	4	19	0.000776719
ZNF813	0	4	19	0.000776719
ZNF823	0	4	19	0.000776719
CD93	0	4	20	0.000776719
NFS1	0	4	20	0.000776719
RBM12	0	4	20	0.000776719
RBM38	0	4	20	0.000776719
SNX5	0	4	20	0.000776719
UQCC	0	4	20	0.000776719
ZNF831	0	4	20	0.000776719
BRWD1	0	4	21	0.000776719
C21ORF33	0	4	21	0.000776719
DIP2A	0	4	21	0.000776719
IL10RB	0	4	21	0.000776719
ITSN1	0	4	21	0.000776719
U2AF1	0	4	21	0.000776719
APOL2	0	4	22	0.000776719
APOL3	0	4	22	0.000776719
ASPHD2	0	4	22	0.000776719
C22ORF32	0	4	22	0.000776719
JOSD1	0	4	22	0.000776719
MAFF	0	4	22	0.000776719
MORC2	0	4	22	0.000776719
PIK3IP1	0	4	22	0.000776719
PIM3	0	4	22	0.000776719
PLXNB2	0	4	22	0.000776719
RGL4	0	4	22	0.000776719
TRIOBP	0	4	22	0.000776719
XPNPEP3	0	4	22	0.000776719
ACRC	0	4	X	0.000776719
AP1S2	0	4	X	0.000776719
C1GALT1C1	0	4	X	0.000776719
CHM	0	4	X	0.000776719
FAM127B	0	4	X	0.000776719
ITM2A	0	4	X	0.000776719
MOSPD2	0	4	X	0.000776719
PHF6	0	4	X	0.000776719
XIST	0	4	X	0.000776719
YIPF6	0	4	X	0.000776719
CAPZA1	0	5	1	0.00202311
FCGR2A	0	5	1	0.00202311
CCR1	0	5	3	0.00202311
PDK4	0	5	7	0.00202311
PSTPIP2	0	5	18	0.00202311
ZNF616	0	5	19	0.00202311
SENP6	0	5	6	0.0025112
TLR4	0	5	9	0.0025112
CAMK4	0	5	5	0.00277901
ABCB10	4	2	1	0.0037983
AGL	3	3	1	0.0037983
CD48	3	3	1	0.0037983
HIST2H2BE	3	3	1	0.0037983
HSD17B7	2	4	1	0.0037983
JUN	3	3	1	0.0037983
KIAA0040	2	4	1	0.0037983
MED8	0	6	1	0.0037983
PBXIP1	2	4	1	0.0037983
RASSF5	3	3	1	0.0037983
RBM15	1	5	1	0.0037983
RUNX3	2	4	1	0.0037983
SESN2	4	2	1	0.0037983
STX12	1	5	1	0.0037983
TNFRSF8	3	3	1	0.0037983
ACSL3	1	5	2	0.0037983
HNMT	0	6	2	0.0037983
KIAA1715	2	4	2	0.0037983
LBH	2	4	2	0.0037983
MGAT4A	1	5	2	0.0037983
PCYOX1	4	2	2	0.0037983
RANBP2	4	2	2	0.0037983
SF3B1	4	2	2	0.0037983
SOCS5	4	2	2	0.0037983
XRCC5	4	2	2	0.0037983
ANKRD28	2	4	3	0.0037983
BCL6	3	3	3	0.0037983
CISH	0	6	3	0.0037983
GOLGB1	6	0	3	0.0037983
KIAA1143	2	4	3	0.0037983
MAP4	4	2	3	0.0037983
PFN2	4	2	3	0.0037983
PRKCD	2	4	3	0.0037983
PTX3	3	3	3	0.0037983
RAP2B	4	2	3	0.0037983
RNF13	0	6	3	0.0037983
TNFSF10	0	6	3	0.0037983
WNT5A	5	1	3	0.0037983
ANKRD17	4	2	4	0.0037983
CLOCK	5	1	4	0.0037983
IGJ	3	3	4	0.0037983
IRF2	2	4	4	0.0037983
LOC93622	4	2	4	0.0037983
POLR2B	4	2	4	0.0037983
BTF3	4	2	5	0.0037983
HMGCR	4	2	5	0.0037983
PDE4D	0	6	5	0.0037983
PPP2CA	4	2	5	0.0037983
DDR1	4	2	6	0.0037983
HLA-C	2	4	6	0.0037983
HLA-DPA1	5	1	6	0.0037983
HLA-DPB1	6	0	6	0.0037983
HLA-DQB1	4	2	6	0.0037983
HSPA1A	1	5	6	0.0037983
MRPL18	2	4	6	0.0037983
MTCH1	5	1	6	0.0037983
SOD2	3	3	6	0.0037983
TRIM26	5	1	6	0.0037983
ATP5J2	5	1	7	0.0037983
BET1	1	5	7	0.0037983
CALU	4	2	7	0.0037983
CBLL1	1	5	7	0.0037983
CREB5	0	6	7	0.0037983
NUPL2	2	4	7	0.0037983
PTN	3	3	7	0.0037983
STK17A	2	4	7	0.0037983
TRA2A	3	3	7	0.0037983
CLU	3	3	8	0.0037983
DLC1	2	4	8	0.0037983
EEF1D	2	4	8	0.0037983
EPB49	4	2	8	0.0037983
FBXO32	2	4	8	0.0037983
LRRC14	3	3	8	0.0037983
LYN	5	1	8	0.0037983
MTMR9	4	2	8	0.0037983
MYC	1	5	8	0.0037983
AQP3	4	2	9	0.0037983
C9ORF86	5	1	9	0.0037983
GSN	4	2	9	0.0037983
NR4A3	4	2	9	0.0037983
RNF20	2	4	9	0.0037983
TOR1B	0	6	9	0.0037983
AP3M1	2	4	10	0.0037983
DUSP5	4	2	10	0.0037983
ENTPD1	5	1	10	0.0037983
IFIT2	0	6	10	0.0037983
KCNMA1	2	4	10	0.0037983
MASTL	2	4	10	0.0037983
MGEA5	3	3	10	0.0037983
MLLT10	3	3	10	0.0037983
MPP7	2	4	10	0.0037983
SCD	2	4	10	0.0037983
SPOCK2	3	3	10	0.0037983
TCF7L2	2	4	10	0.0037983
API5	3	3	11	0.0037983
CCND1	4	2	11	0.0037983
CTSD	4	2	11	0.0037983
FTH1	3	3	11	0.0037983
FXC1	5	1	11	0.0037983
HBG1	3	3	11	0.0037983
HPS5	1	5	11	0.0037983
IRF7	0	6	11	0.0037983
RBM7	6	0	11	0.0037983
ARHGDIB	5	1	12	0.0037983
CSDA	3	3	12	0.0037983
EMP1	3	3	12	0.0037983
GABARAPL1	2	4	12	0.0037983
KLRB1	2	4	12	0.0037983
NACA	3	3	12	0.0037983
NFE2	2	4	12	0.0037983
OAS3	0	6	12	0.0037983
PCBP2	5	1	12	0.0037983
RNF10	1	5	12	0.0037983
RNF34	1	5	12	0.0037983
TFCP2	0	6	12	0.0037983
HMGB1	2	4	13	0.0037983
RASA3	3	3	13	0.0037983
TNFSF13B	0	6	13	0.0037983
MPP5	3	3	14	0.0037983
NIN	2	4	14	0.0037983
PRKCH	2	4	14	0.0037983
YY1	3	3	14	0.0037983
CHD2	1	5	15	0.0037983
IL16	3	3	15	0.0037983
NDUFAF1	1	5	15	0.0037983
NTRK3	3	3	15	0.0037983
SNRPA1	3	3	15	0.0037983
AARS	3	3	16	0.0037983
ALDOA	5	1	16	0.0037983
CDH8	6	0	16	0.0037983
CDR2	2	4	16	0.0037983
COX4I1	4	2	16	0.0037983
ITGAX	4	2	16	0.0037983
MAZ	5	1	16	0.0037983
MT1G	4	2	16	0.0037983
RPL13	4	2	16	0.0037983
SIAH1	1	5	16	0.0037983
UBE2I	4	2	16	0.0037983
ACOX1	0	6	17	0.0037983
APPBP2	0	6	17	0.0037983
ICAM2	2	4	17	0.0037983
NMT1	2	4	17	0.0037983
NR1D1	2	4	17	0.0037983
SPAG9	4	2	17	0.0037983
TIMP2	2	4	17	0.0037983
WSB1	1	5	17	0.0037983
ZNF232	0	6	17	0.0037983
YES1	2	4	18	0.0037983
A1BG	4	2	19	0.0037983
APC2	5	1	19	0.0037983
CHERP	2	4	19	0.0037983
FTL	4	2	19	0.0037983
ILF3	2	4	19	0.0037983
JUNB	3	3	19	0.0037983
PLAUR	2	4	19	0.0037983
RAB4B	3	3	19	0.0037983
RPL28	3	3	19	0.0037983
SLC6A16	4	2	19	0.0037983
C20ORF111	2	4	20	0.0037983
CEBPB	3	3	20	0.0037983
ID1	2	4	20	0.0037983
MKKS	2	4	20	0.0037983
NFATC2	2	4	20	0.0037983
PCNA	3	3	20	0.0037983
POLR3F	6	0	20	0.0037983
RASSF2	3	3	20	0.0037983
TOP1	3	3	20	0.0037983
BACH1	2	4	21	0.0037983
GABPA	4	2	21	0.0037983
GART	0	6	21	0.0037983
OLIG1	2	4	21	0.0037983
PTTG1IP	3	3	21	0.0037983
SON	2	4	21	0.0037983
WDR4	3	3	21	0.0037983
CBX7	2	4	22	0.0037983
TIMP3	4	2	22	0.0037983
ARR3	5	1	X	0.0037983
CD99	3	3	X	0.0037983
EIF2S3	3	3	X	0.0037983
KAL1	6	0	X	0.0037983
NKAP	4	2	X	0.0037983
PIGA	2	4	X	0.0037983
RP2	1	5	X	0.0037983
SH2D1A	2	4	X	0.0037983
SLC25A5	6	0	X	0.0037983
TMLHE	0	6	X	0.0037983
IGLJ3	4	1	22	0.00420152
LOC91316	4	1	22	0.00420152
FCGR1A	2	3	1	0.00618523
WDR8	3	2	1	0.00618523
IL1RL1	5	0	2	0.00618523
STK3	3	2	8	0.00618523
C14ORF147	3	2	14	0.00618523
TNFSF4	0	4	1	0.00652042
BCL2L11	0	4	2	0.00652042
PDCD6IP	0	4	3	0.00652042
CXCL10	0	4	4	0.00652042
CTNNA1	0	4	5	0.00652042
ASF1A	0	4	6	0.00652042
SEC23IP	0	4	10	0.00652042
ZNF434	0	4	16	0.00652042
FAM163A	0	2	1	0.00681233
FLJ39609	0	2	1	0.00681233
LOC100130633	0	2	1	0.00681233
LOC100288271	0	2	1	0.00681233
LOC100506168	0	2	1	0.00681233
LOC730631	0	2	1	0.00681233
LRRIQ3	0	2	1	0.00681233
NCRNA00201	0	2	1	0.00681233
NCRNA00292	0	2	1	0.00681233
KLRAQ1	0	2	2	0.00681233
LOC100288092	0	2	2	0.00681233
LOC151146	0	2	2	0.00681233
LOC729224	0	2	2	0.00681233
MOBKL3	0	2	2	0.00681233
LOC151657	0	2	3	0.00681233
PRO0471	0	2	3	0.00681233
SDHAP2	0	2	3	0.00681233
MAPKSP1	0	2	4	0.00681233
C5orf53	0	2	5	0.00681233
FLJ33630	0	2	5	0.00681233
FLJ44896	0	2	5	0.00681233
LOC100131067	0	2	5	0.00681233
LOC153682	0	2	5	0.00681233
LOC340107	0	2	5	0.00681233
MBLAC2	0	2	5	0.00681233
LOC221272	0	2	6	0.00681233
LOC285830	0	2	6	0.00681233
NCRNA00171	0	2	6	0.00681233
SFRS18	0	2	6	0.00681233
LOC100216546	0	2	7	0.00681233
LOC401312	0	2	7	0.00681233
NSUN5P1	0	2	7	0.00681233
TRBC1	0	2	7	0.00681233
LOC100287015	0	2	8	0.00681233
LOC100287098	0	2	8	0.00681233
LOC286109	0	2	8	0.00681233
LRRC69	0	2	8	0.00681233
LOC100130054	0	2	9	0.00681233
LOC203274	0	2	9	0.00681233
LOC730098	0	2	9	0.00681233
S1PR3	0	2	9	0.00681233
LOC100130837	0	2	10	0.00681233
LOC220930	0	2	10	0.00681233
LOC642826	0	2	10	0.00681233
LOC729020	0	2	10	0.00681233
LOC100287896	0	2	11	0.00681233
ADAM1	0	2	12	0.00681233
LOC283357	0	2	12	0.00681233
NAA25	0	2	12	0.00681233
SRSF2IP	0	2	12	0.00681233
LOC144766	0	2	13	0.00681233
N4BP2L2-IT	0	2	13	0.00681233
NCRNA00282	0	2	13	0.00681233
C14orf64	0	2	14	0.00681233
LOC283588	0	2	14	0.00681233
SNORA28	0	2	14	0.00681233
LOC729082	0	2	15	0.00681233
TMCO5B	0	2	15	0.00681233
WHAMML2	0	2	15	0.00681233
LOC100129617	0	2	16	0.00681233
CCDC144C	0	2	17	0.00681233
GRAPL	0	2	17	0.00681233
KRT222	0	2	17	0.00681233
LOC100289294	0	2	17	0.00681233
LOC100510525	0	2	17	0.00681233
LOC728073	0	2	17	0.00681233
LOC729839	0	2	17	0.00681233
MIR21	0	2	17	0.00681233
LOC100287572	0	2	18	0.00681233
LOC100127972	0	2	19	0.00681233
LOC100288954	0	2	19	0.00681233
LOC148189	0	2	19	0.00681233
DEFB132	0	2	20	0.00681233
LRRN4	0	2	20	0.00681233
TMEM90B	0	2	20	0.00681233
MCM3AP-AS	0	2	21	0.00681233
ASMTL-AS	0	2	X	0.00681233
CXorf51	0	2	X	0.00681233
LOC286437	0	2	X	0.00681233
LOC340544	0	2	X	0.00681233
NCRNA00183	0	2	X	0.00681233
NCRNA00204B	0	2	X	0.00681233
CNST	0	3	1	0.00723992
CROCCP2	0	3	1	0.00723992
CROCCP3	0	3	1	0.00723992
S1PR1	0	3	1	0.00723992
SIKE1	0	3	1	0.00723992
SRSF10	0	3	1	0.00723992
ANKRD36BP2	0	3	2	0.00723992
PKDCC	0	3	2	0.00723992
SPATS2L	0	3	2	0.00723992
STRADB	0	3	2	0.00723992
LOC152217	0	3	3	0.00723992
OXNAD1	0	3	3	0.00723992
TIGIT	0	3	3	0.00723992
FAM198B	0	3	4	0.00723992
NAAA	0	3	4	0.00723992
C5orf54	0	3	5	0.00723992
FAM173B	0	3	5	0.00723992
GAPT	0	3	5	0.00723992
LOC257396	0	3	5	0.00723992
PHAX	0	3	5	0.00723992
HCG26	0	3	6	0.00723992
RNF182	0	3	6	0.00723992
SGK1	0	3	6	0.00723992
SNRNP48	0	3	6	0.00723992
TDP2	0	3	6	0.00723992
FLJ35390	0	3	7	0.00723992
FLJ45340	0	3	7	0.00723992
KLHDC10	0	3	7	0.00723992
ZNF783	0	3	7	0.00723992
C8orf83	0	3	8	0.00723992
UTP23	0	3	8	0.00723992
HAUS6	0	3	9	0.00723992
LOC389765	0	3	9	0.00723992
SIGMAR1	0	3	9	0.00723992
CHST15	0	3	10	0.00723992
ENKUR	0	3	10	0.00723992
ARHGAP32	0	3	11	0.00723992
C11orf21	0	3	11	0.00723992
PLA2G16	0	3	11	0.00723992
FAM60A	0	3	12	0.00723992
KDM5A	0	3	12	0.00723992
MLEC	0	3	12	0.00723992
PYROXD1	0	3	12	0.00723992
ZFC3H1	0	3	12	0.00723992
GPR183	0	3	13	0.00723992
LOC100190939	0	3	13	0.00723992
N4BP2L2	0	3	13	0.00723992
ARHGEF40	0	3	14	0.00723992
HEATR5A	0	3	14	0.00723992
IGHA1	0	3	14	0.00723992
PNP	0	3	14	0.00723992
TTC9	0	3	14	0.00723992
LOC100289090	0	3	15	0.00723992
AHSP	0	3	16	0.00723992
HBA1	0	3	16	0.00723992
NLRC3	0	3	16	0.00723992
TMEM204	0	3	16	0.00723992
MED1	0	3	17	0.00723992
SYNRG	0	3	17	0.00723992
KIR2DL2	0	3	19	0.00723992
ZFP82	0	3	19	0.00723992
ZNF850	0	3	19	0.00723992
LOC388796	0	3	20	0.00723992
PLK1S1	0	3	20	0.00723992
TTI1	0	3	20	0.00723992
FAM165B	0	3	21	0.00723992
GCFC1	0	3	21	0.00723992
HSPA13	0	3	21	0.00723992
CHADL	0	3	22	0.00723992
PPP6R2	0	3	22	0.00723992
RBFOX2	0	3	22	0.00723992
BACH2	0	5	6	0.00973474
OAS2	0	5	12	0.00973474
STAT1	0	5	2	0.0135458
TMX2	0	4	11	0.016818
C1ORF25	0	4	1	0.01688
ACADM	0	3	1	0.0243255
ADAMTS4	0	3	1	0.0243255
AK2	0	3	1	0.0243255
AKT3	0	3	1	0.0243255
ATF3	0	3	1	0.0243255
BATF3	0	3	1	0.0243255
BOLA1	0	3	1	0.0243255
C1ORF172	0	3	1	0.0243255
C1ORF52	0	3	1	0.0243255
CD1A	0	3	1	0.0243255
CNIH4	0	3	1	0.0243255
CNR2	0	3	1	0.0243255
COPA	0	3	1	0.0243255
DEGS1	0	3	1	0.0243255
DENND2D	0	3	1	0.0243255
DNAJB4	0	3	1	0.0243255
DNM3	0	3	1	0.0243255
DNTTIP2	0	3	1	0.0243255
DPH5	0	3	1	0.0243255
ECHDC2	0	3	1	0.0243255
ELF3	0	3	1	0.0243255
FASLG	0	3	1	0.0243255
FCER1A	0	3	1	0.0243255
FCGR1B	0	3	1	0.0243255
FCRL5	0	3	1	0.0243255
FCRLA	0	3	1	0.0243255
FPGT	0	3	1	0.0243255
GLMN	0	3	1	0.0243255
GON4L	0	3	1	0.0243255
GSTM1	0	3	1	0.0243255
HIAT1	0	3	1	0.0243255
HLX	0	3	1	0.0243255
HSPA6	0	3	1	0.0243255
IL28RA	0	3	1	0.0243255
INADL	0	3	1	0.0243255
INTS3	0	3	1	0.0243255
INTS7	0	3	1	0.0243255
ITLN1	0	3	1	0.0243255
LAX1	0	3	1	0.0243255
LRRC8C	0	3	1	0.0243255
LY9	0	3	1	0.0243255
MAGOH	0	3	1	0.0243255
MAN1C1	0	3	1	0.0243255
MCL1	0	3	1	0.0243255
MIA3	0	3	1	0.0243255
MNDA	0	3	1	0.0243255
MPZL1	0	3	1	0.0243255
MRPL20	0	3	1	0.0243255
MTF2	0	3	1	0.0243255
MYCBP	0	3	1	0.0243255
NMNAT1	0	3	1	0.0243255
ODF2L	0	3	1	0.0243255
PADI4	0	3	1	0.0243255
PARP1	0	3	1	0.0243255
PCNXL2	0	3	1	0.0243255
PDZK1IP1	0	3	1	0.0243255
PIGV	0	3	1	0.0243255
POLR3GL	0	3	1	0.0243255
PTAFR	0	3	1	0.0243255
PTPN7	0	3	1	0.0243255
PYHIN1	0	3	1	0.0243255
RBBP5	0	3	1	0.0243255
S100A14	0	3	1	0.0243255
SCYL3	0	3	1	0.0243255
SEC22B	0	3	1	0.0243255
SELENBP1	0	3	1	0.0243255
SETDB1	0	3	1	0.0243255
SLC25A44	0	3	1	0.0243255
ST6GALNAC3	0	3	1	0.0243255
TCEA3	0	3	1	0.0243255
TLR5	0	3	1	0.0243255
TRIM58	0	3	1	0.0243255
TSPAN2	0	3	1	0.0243255
TTC4	0	3	1	0.0243255
TXLNA	0	3	1	0.0243255
UBAP2L	0	3	1	0.0243255
UBIAD1	0	3	1	0.0243255
YOD1	0	3	1	0.0243255
ZC3H11A	0	3	1	0.0243255
ZC3H12A	0	3	1	0.0243255
ANKRD36B	0	3	2	0.0243255
ANKRD57	0	3	2	0.0243255
ATG16L1	0	3	2	0.0243255
BIN1	0	3	2	0.0243255
CCDC75	0	3	2	0.0243255
CCDC88A	0	3	2	0.0243255
CD8B	0	3	2	0.0243255
CDC42EP3	0	3	2	0.0243255
CHAC2	0	3	2	0.0243255
CTLA4	0	3	2	0.0243255
DIS3L2	0	3	2	0.0243255
DLX2	0	3	2	0.0243255
DPY30	0	3	2	0.0243255
DYNC1I2	0	3	2	0.0243255
DYNC2LI1	0	3	2	0.0243255
E2F6	0	3	2	0.0243255
EIF4E2	0	3	2	0.0243255
FOXN2	0	3	2	0.0243255
GAD1	0	3	2	0.0243255
GALNT5	0	3	2	0.0243255
GNLY	0	3	2	0.0243255
GTF3C2	0	3	2	0.0243255
HEATR5B	0	3	2	0.0243255
HIBCH	0	3	2	0.0243255
HS1BP3	0	3	2	0.0243255
KIDINS220	0	3	2	0.0243255
MARCO	0	3	2	0.0243255
METTL8	0	3	2	0.0243255
MTERFD2	0	3	2	0.0243255
ORMDL1	0	3	2	0.0243255
PAPOLG	0	3	2	0.0243255
PHOSPHO2	0	3	2	0.0243255
PSD4	0	3	2	0.0243255
RHBDD1	0	3	2	0.0243255
RMND5A	0	3	2	0.0243255
RPL23AP7	0	3	2	0.0243255
RTN4	0	3	2	0.0243255
SGOL2	0	3	2	0.0243255
SMEK2	0	3	2	0.0243255
SP140	0	3	2	0.0243255
SRBD1	0	3	2	0.0243255
STAT4	0	3	2	0.0243255
STK17B	0	3	2	0.0243255
TMEM177	0	3	2	0.0243255
TMEM37	0	3	2	0.0243255
TNS1	0	3	2	0.0243255
TP53I3	0	3	2	0.0243255
TRAK2	0	3	2	0.0243255
TRIB2	0	3	2	0.0243255
TTC32	0	3	2	0.0243255
TTC7A	0	3	2	0.0243255
ZAP70	0	3	2	0.0243255
ZEB2	0	3	2	0.0243255
ATG3	0	3	3	0.0243255
BTLA	0	3	3	0.0243255
C3ORF14	0	3	3	0.0243255
C3ORF19	0	3	3	0.0243255
C3ORF38	0	3	3	0.0243255
C3ORF58	0	3	3	0.0243255
CCDC58	0	3	3	0.0243255
CCDC72	0	3	3	0.0243255
CCNL1	0	3	3	0.0243255
CD200	0	3	3	0.0243255
CMTM7	0	3	3	0.0243255
DCBLD2	0	3	3	0.0243255
DNAJC19	0	3	3	0.0243255
GCET2	0	3	3	0.0243255
HYAL2	0	3	3	0.0243255
LSG1	0	3	3	0.0243255
NUP210	0	3	3	0.0243255
P2RY12	0	3	3	0.0243255
P2RY14	0	3	3	0.0243255
PVRL3	0	3	3	0.0243255
RAD18	0	3	3	0.0243255
RPSA	0	3	3	0.0243255
SIDT1	0	3	3	0.0243255
SMC4	0	3	3	0.0243255
SRPRB	0	3	3	0.0243255
TMEM39A	0	3	3	0.0243255
TMEM40	0	3	3	0.0243255
TMEM43	0	3	3	0.0243255
TRAT1	0	3	3	0.0243255
VPRBP	0	3	3	0.0243255
ZMAT3	0	3	3	0.0243255
ANTXR2	0	3	4	0.0243255
ANXA2P1	0	3	4	0.0243255
AREG	0	3	4	0.0243255
EIF4E	0	3	4	0.0243255
ELMOD2	0	3	4	0.0243255
ETFDH	0	3	4	0.0243255
EXOC1	0	3	4	0.0243255
FBXL5	0	3	4	0.0243255
FIP1L1	0	3	4	0.0243255
FRYL	0	3	4	0.0243255
GPRIN3	0	3	4	0.0243255
LOC641518	0	3	4	0.0243255
MED28	0	3	4	0.0243255
NUDT6	0	3	4	0.0243255
PDE5A	0	3	4	0.0243255
PLRG1	0	3	4	0.0243255
RAB33B	0	3	4	0.0243255
SCLT1	0	3	4	0.0243255
SDAD1	0	3	4	0.0243255
TLR1	0	3	4	0.0243255
TMEM154	0	3	4	0.0243255
WDR19	0	3	4	0.0243255
ZCCHC4	0	3	4	0.0243255
ZNF721	0	3	4	0.0243255
AFF4	0	3	5	0.0243255
C5ORF15	0	3	5	0.0243255
C5ORF34	0	3	5	0.0243255
CD180	0	3	5	0.0243255
CDC42SE2	0	3	5	0.0243255
CLK4	0	3	5	0.0243255
CXXC5	0	3	5	0.0243255
DDX46	0	3	5	0.0243255
ELOVL7	0	3	5	0.0243255
FAM134B	0	3	5	0.0243255
FAM53C	0	3	5	0.0243255
HBEGF	0	3	5	0.0243255
ITK	0	3	5	0.0243255
LMNB1	0	3	5	0.0243255
MOCS2	0	3	5	0.0243255
NSUN2	0	3	5	0.0243255
OCLN	0	3	5	0.0243255
PDE8B	0	3	5	0.0243255
PDLIM7	0	3	5	0.0243255
PHF15	0	3	5	0.0243255
PRR7	0	3	5	0.0243255
PWWP2A	0	3	5	0.0243255
SAP30L	0	3	5	0.0243255
SAR1B	0	3	5	0.0243255
SHROOM1	0	3	5	0.0243255
TNPO1	0	3	5	0.0243255
TRIM36	0	3	5	0.0243255
UBTD2	0	3	5	0.0243255
ZCCHC10	0	3	5	0.0243255
ZCCHC9	0	3	5	0.0243255
ZNF346	0	3	5	0.0243255
AIF1	0	3	6	0.0243255
ASCC3	0	3	6	0.0243255
C6ORF105	0	3	6	0.0243255
C6ORF115	0	3	6	0.0243255
CLIC5	0	3	6	0.0243255
ESR1	0	3	6	0.0243255
EXOC2	0	3	6	0.0243255
FAM26F	0	3	6	0.0243255
FAM50B	0	3	6	0.0243255
FOXO3	0	3	6	0.0243255
GTF2H5	0	3	6	0.0243255
HCG18	0	3	6	0.0243255
HIST1H2BB	0	3	6	0.0243255
HIST1H2BN	0	3	6	0.0243255
HIST1H2BO	0	3	6	0.0243255
HIST1H3A	0	3	6	0.0243255
HSF2	0	3	6	0.0243255
IRAK1BP1	0	3	6	0.0243255
LYRM2	0	3	6	0.0243255
MCM3	0	3	6	0.0243255
MED23	0	3	6	0.0243255
PHF3	0	3	6	0.0243255
PIM1	0	3	6	0.0243255
PPIL4	0	3	6	0.0243255
PSMB8	0	3	6	0.0243255
PTCRA	0	3	6	0.0243255
RAB23	0	3	6	0.0243255
RMND1	0	3	6	0.0243255
RUNX2	0	3	6	0.0243255
SAMD3	0	3	6	0.0243255
SESN1	0	3	6	0.0243255
SMPDL3A	0	3	6	0.0243255
TCP1	0	3	6	0.0243255
TREML1	0	3	6	0.0243255
TUBB2A	0	3	6	0.0243255
VEGFA	0	3	6	0.0243255
VNN1	0	3	6	0.0243255
ZBTB24	0	3	6	0.0243255
ZKSCAN4	0	3	6	0.0243255
AGBL3	0	3	7	0.0243255
ARL4A	0	3	7	0.0243255
ATXN7L1	0	3	7	0.0243255
C7ORF25	0	3	7	0.0243255
C7ORF36	0	3	7	0.0243255
CUX1	0	3	7	0.0243255
DAGLB	0	3	7	0.0243255
DNAJB6	0	3	7	0.0243255
GPER	0	3	7	0.0243255
IKZF1	0	3	7	0.0243255
KIAA1147	0	3	7	0.0243255
NCF1	0	3	7	0.0243255
POLR2J4	0	3	7	0.0243255
PPP1R9A	0	3	7	0.0243255
PRKAR2B	0	3	7	0.0243255
RHBDD2	0	3	7	0.0243255
SLC25A40	0	3	7	0.0243255
TMEM176A	0	3	7	0.0243255
TMEM176B	0	3	7	0.0243255
TRIM4	0	3	7	0.0243255
ZC3HAV1	0	3	7	0.0243255
ZNF107	0	3	7	0.0243255
ZNF398	0	3	7	0.0243255
ZNF800	0	3	7	0.0243255
ZNRF2	0	3	7	0.0243255
AP3M2	0	3	8	0.0243255
ARFGEF1	0	3	8	0.0243255
ASH2L	0	3	8	0.0243255
BNIP3L	0	3	8	0.0243255
C8ORF38	0	3	8	0.0243255
CA1	0	3	8	0.0243255
CHMP7	0	3	8	0.0243255
COMMD5	0	3	8	0.0243255
CSPP1	0	3	8	0.0243255
CTSB	0	3	8	0.0243255
DEFA4	0	3	8	0.0243255
DPY19L4	0	3	8	0.0243255
DPYSL2	0	3	8	0.0243255
FAM83A	0	3	8	0.0243255
FAM84B	0	3	8	0.0243255
GRINA	0	3	8	0.0243255
INTS10	0	3	8	0.0243255
INTS8	0	3	8	0.0243255
MTFR1	0	3	8	0.0243255
NBN	0	3	8	0.0243255
NCALD	0	3	8	0.0243255
NPBWR1	0	3	8	0.0243255
RNF139	0	3	8	0.0243255
RNF170	0	3	8	0.0243255
SLC25A37	0	3	8	0.0243255
TOX	0	3	8	0.0243255
TTC35	0	3	8	0.0243255
VCPIP1	0	3	8	0.0243255
XKR6	0	3	8	0.0243255
ZNF395	0	3	8	0.0243255
ANKS6	0	3	9	0.0243255
ARPC5L	0	3	9	0.0243255
C9ORF100	0	3	9	0.0243255
CDC37L1	0	3	9	0.0243255
CDKN2B	0	3	9	0.0243255
CLIC3	0	3	9	0.0243255
EHMT1	0	3	9	0.0243255
FAM129B	0	3	9	0.0243255
HIATL1	0	3	9	0.0243255
IFT74	0	3	9	0.0243255
KANK1	0	3	9	0.0243255
KIAA1539	0	3	9	0.0243255
MTAP	0	3	9	0.0243255
NIPSNAP3A	0	3	9	0.0243255
RANBP6	0	3	9	0.0243255
RFX3	0	3	9	0.0243255
RPL35	0	3	9	0.0243255
SIT1	0	3	9	0.0243255
TMEM38B	0	3	9	0.0243255
UBQLN1	0	3	9	0.0243255
ZFAND5	0	3	9	0.0243255
BMS1	0	3	10	0.0243255
CSTF2T	0	3	10	0.0243255
ECHDC3	0	3	10	0.0243255
FAM45A	0	3	10	0.0243255
HIF1AN	0	3	10	0.0243255
KIAA1279	0	3	10	0.0243255
PARD3	0	3	10	0.0243255
PCGF5	0	3	10	0.0243255
PLAU	0	3	10	0.0243255
PTEN	0	3	10	0.0243255
RAB11FIP2	0	3	10	0.0243255
RRP12	0	3	10	0.0243255
SUFU	0	3	10	0.0243255
ZNF239	0	3	10	0.0243255
ZNF518A	0	3	10	0.0243255
ARCN1	0	3	11	0.0243255
ARHGEF12	0	3	11	0.0243255
ATHL1	0	3	11	0.0243255
BEST1	0	3	11	0.0243255
C11ORF48	0	3	11	0.0243255
CCDC82	0	3	11	0.0243255
CCDC90B	0	3	11	0.0243255
CD6	0	3	11	0.0243255
CRTAM	0	3	11	0.0243255
CTSW	0	3	11	0.0243255
CWF19L2	0	3	11	0.0243255
DEPDC7	0	3	11	0.0243255
EIF3F	0	3	11	0.0243255
ESAM	0	3	11	0.0243255
IFITM2	0	3	11	0.0243255
IFITM3	0	3	11	0.0243255
KCNQ1	0	3	11	0.0243255
LOC283174	0	3	11	0.0243255
MS4A14	0	3	11	0.0243255
MS4A6A	0	3	11	0.0243255
MS4A7	0	3	11	0.0243255
MYBPC3	0	3	11	0.0243255
MYEOV	0	3	11	0.0243255
MYOD1	0	3	11	0.0243255
NARS2	0	3	11	0.0243255
NPAT	0	3	11	0.0243255
PDE3B	0	3	11	0.0243255
RELT	0	3	11	0.0243255
ROBO3	0	3	11	0.0243255
SESN3	0	3	11	0.0243255
SPTY2D1	0	3	11	0.0243255
SYVN1	0	3	11	0.0243255
TIMM8B	0	3	11	0.0243255
TMEM45B	0	3	11	0.0243255
TPCN2	0	3	11	0.0243255
TRIM22	0	3	11	0.0243255
TRIM34	0	3	11	0.0243255
TRIM68	0	3	11	0.0243255
TSPAN32	0	3	11	0.0243255
TTC12	0	3	11	0.0243255
UBE4A	0	3	11	0.0243255
UEVLD	0	3	11	0.0243255
WDR74	0	3	11	0.0243255
ZBTB16	0	3	11	0.0243255
ZNF143	0	3	11	0.0243255
ZNF259	0	3	11	0.0243255
ACVR1B	0	3	12	0.0243255
BLOC1S1	0	3	12	0.0243255
C12ORF29	0	3	12	0.0243255
C12ORF65	0	3	12	0.0243255
CCDC59	0	3	12	0.0243255
CCDC65	0	3	12	0.0243255
CCDC91	0	3	12	0.0243255
CLECL1	0	3	12	0.0243255
CTDSP2	0	3	12	0.0243255
DDX47	0	3	12	0.0243255
DGKA	0	3	12	0.0243255
EIF4B	0	3	12	0.0243255
ERC1	0	3	12	0.0243255
ERP29	0	3	12	0.0243255
FAM113B	0	3	12	0.0243255
GATC	0	3	12	0.0243255
GNPTAB	0	3	12	0.0243255
HIP1R	0	3	12	0.0243255
HVCN1	0	3	12	0.0243255
IFNG	0	3	12	0.0243255
KLRC1	0	3	12	0.0243255
KLRC3	0	3	12	0.0243255
KLRD1	0	3	12	0.0243255
KRR1	0	3	12	0.0243255
LEMD3	0	3	12	0.0243255
LIMA1	0	3	12	0.0243255
METTL7A	0	3	12	0.0243255
MRPL51	0	3	12	0.0243255
OASL	0	3	12	0.0243255
PUS7L	0	3	12	0.0243255
RPAP3	0	3	12	0.0243255
SLC2A14	0	3	12	0.0243255
SLC2A3	0	3	12	0.0243255
ST8SIA1	0	3	12	0.0243255
STK38L	0	3	12	0.0243255
THAP2	0	3	12	0.0243255
TMEM19	0	3	12	0.0243255
TMTC1	0	3	12	0.0243255
TULP3	0	3	12	0.0243255
ARL11	0	3	13	0.0243255
CARS2	0	3	13	0.0243255
CUL4A	0	3	13	0.0243255
FAM48A	0	3	13	0.0243255
FLT3	0	3	13	0.0243255
GPR18	0	3	13	0.0243255
NUDT15	0	3	13	0.0243255
RCBTB2	0	3	13	0.0243255
RFC3	0	3	13	0.0243255
SLAIN1	0	3	13	0.0243255
SPATA13	0	3	13	0.0243255
USPL1	0	3	13	0.0243255
UTP14A	0	3	13	0.0243255
VPS36	0	3	13	0.0243255
ARF6	0	3	14	0.0243255
C14ORF118	0	3	14	0.0243255
CTAGE5	0	3	14	0.0243255
GPR132	0	3	14	0.0243255
NFKBIA	0	3	14	0.0243255
NPAS3	0	3	14	0.0243255
PARP2	0	3	14	0.0243255
PCK2	0	3	14	0.0243255
PLD4	0	3	14	0.0243255
PLEKHG3	0	3	14	0.0243255
PTGDR	0	3	14	0.0243255
RDH11	0	3	14	0.0243255
RIPK3	0	3	14	0.0243255
TRMT5	0	3	14	0.0243255
WDR89	0	3	14	0.0243255
ANKDD1A	0	3	15	0.0243255
ATP8B4	0	3	15	0.0243255
BCL2A1	0	3	15	0.0243255
C15ORF39	0	3	15	0.0243255
GCOM1	0	3	15	0.0243255
GOLGA8A	0	3	15	0.0243255
HDC	0	3	15	0.0243255
HERC2	0	3	15	0.0243255
IMP3	0	3	15	0.0243255
NIPA2	0	3	15	0.0243255
PTPLAD1	0	3	15	0.0243255
SLTM	0	3	15	0.0243255
SMAD6	0	3	15	0.0243255
SPG11	0	3	15	0.0243255
SPRED1	0	3	15	0.0243255
ZFAND6	0	3	15	0.0243255
ZSCAN2	0	3	15	0.0243255
ATF7IP2	0	3	16	0.0243255
ATP6V0C	0	3	16	0.0243255
C16ORF54	0	3	16	0.0243255
CASKIN1	0	3	16	0.0243255
CENPN	0	3	16	0.0243255
CHD9	0	3	16	0.0243255
CLUAP1	0	3	16	0.0243255
CREBBP	0	3	16	0.0243255
CRISPLD2	0	3	16	0.0243255
CYB5B	0	3	16	0.0243255
ERCC4	0	3	16	0.0243255
EXOSC6	0	3	16	0.0243255
GCSH	0	3	16	0.0243255
GPRC5B	0	3	16	0.0243255
GPT2	0	3	16	0.0243255
HBQ1	0	3	16	0.0243255
KIAA1609	0	3	16	0.0243255
LAT	0	3	16	0.0243255
LPCAT2	0	3	16	0.0243255
MEFV	0	3	16	0.0243255
MLKL	0	3	16	0.0243255
PYCARD	0	3	16	0.0243255
RABEP2	0	3	16	0.0243255
RPS2	0	3	16	0.0243255
SEPHS2	0	3	16	0.0243255
SEZ6L2	0	3	16	0.0243255
SLC6A10P	0	3	16	0.0243255
SLC7A6	0	3	16	0.0243255
SMPD3	0	3	16	0.0243255
TNFRSF17	0	3	16	0.0243255
ZNF213	0	3	16	0.0243255
ZNF821	0	3	16	0.0243255
ZSCAN10	0	3	16	0.0243255
ALOX12	0	3	17	0.0243255
ARMC7	0	3	17	0.0243255
C17ORF87	0	3	17	0.0243255
CCDC47	0	3	17	0.0243255
CCL5	0	3	17	0.0243255
CD7	0	3	17	0.0243255
FBXL20	0	3	17	0.0243255
FLCN	0	3	17	0.0243255
FLJ90757	0	3	17	0.0243255
GRAP	0	3	17	0.0243255
IGF2BP1	0	3	17	0.0243255
KIAA1267	0	3	17	0.0243255
LLGL2	0	3	17	0.0243255
MAP2K3	0	3	17	0.0243255
MXRA7	0	3	17	0.0243255
RAD51C	0	3	17	0.0243255
RGS9	0	3	17	0.0243255
RNF135	0	3	17	0.0243255
SAMD14	0	3	17	0.0243255
SAP30BP	0	3	17	0.0243255
SCO1	0	3	17	0.0243255
CEP76	0	3	18	0.0243255
CNDP2	0	3	18	0.0243255
PIAS2	0	3	18	0.0243255
SERPINB8	0	3	18	0.0243255
TGIF1	0	3	18	0.0243255
THOC1	0	3	18	0.0243255
TSHZ1	0	3	18	0.0243255
ARID3A	0	3	19	0.0243255
B3GNT3	0	3	19	0.0243255
BCL3	0	3	19	0.0243255
BSG	0	3	19	0.0243255
BST2	0	3	19	0.0243255
C19ORF59	0	3	19	0.0243255
CABP5	0	3	19	0.0243255
CAPN12	0	3	19	0.0243255
CD3EAP	0	3	19	0.0243255
CEBPA	0	3	19	0.0243255
CYP4F22	0	3	19	0.0243255
EMR3	0	3	19	0.0243255
FLJ45445	0	3	19	0.0243255
FLT3LG	0	3	19	0.0243255
JUND	0	3	19	0.0243255
KCNK6	0	3	19	0.0243255
KIR2DS4	0	3	19	0.0243255
KIR3DL1	0	3	19	0.0243255
LILRA5	0	3	19	0.0243255
LSM14A	0	3	19	0.0243255
LYL1	0	3	19	0.0243255
MBOAT7	0	3	19	0.0243255
NKG7	0	3	19	0.0243255
RASGRP4	0	3	19	0.0243255
RETN	0	3	19	0.0243255
RPL36	0	3	19	0.0243255
RRAS	0	3	19	0.0243255
SIGLEC9	0	3	19	0.0243255
SULT2A1	0	3	19	0.0243255
SYDE1	0	3	19	0.0243255
WDR62	0	3	19	0.0243255
ZNF264	0	3	19	0.0243255
ZNF428	0	3	19	0.0243255
ZNF480	0	3	19	0.0243255
ZNF507	0	3	19	0.0243255
ZNF559	0	3	19	0.0243255
ZNF578	0	3	19	0.0243255
ZNF587	0	3	19	0.0243255
ZNF628	0	3	19	0.0243255
ZNF765	0	3	19	0.0243255
ZNF91	0	3	19	0.0243255
ZSCAN18	0	3	19	0.0243255
ACSS2	0	3	20	0.0243255
B4GALT5	0	3	20	0.0243255
C20ORF106	0	3	20	0.0243255
C20ORF107	0	3	20	0.0243255
C20ORF177	0	3	20	0.0243255
CRLS1	0	3	20	0.0243255
SIRPA	0	3	20	0.0243255
SIRPG	0	3	20	0.0243255
SLA2	0	3	20	0.0243255
SLC24A3	0	3	20	0.0243255
TBC1D20	0	3	20	0.0243255
TM9SF4	0	3	20	0.0243255
ZBP1	0	3	20	0.0243255
ZMYND8	0	3	20	0.0243255
C21ORF7	0	3	21	0.0243255
LOC284837	0	3	21	0.0243255
LOC642852	0	3	21	0.0243255
N6AMT1	0	3	21	0.0243255
NDUFV3	0	3	21	0.0243255
PSMG1	0	3	21	0.0243255
SLC19A1	0	3	21	0.0243255
TRPM2	0	3	21	0.0243255
UBASH3A	0	3	21	0.0243255
USP25	0	3	21	0.0243255
ZNF295	0	3	21	0.0243255
BID	0	3	22	0.0243255
FAM118A	0	3	22	0.0243255
IGLL1	0	3	22	0.0243255
IL17RA	0	3	22	0.0243255
LGALS2	0	3	22	0.0243255
MCAT	0	3	22	0.0243255
MIAT	0	3	22	0.0243255
POLDIP3	0	3	22	0.0243255
SCARF2	0	3	22	0.0243255
TOP1P2	0	3	22	0.0243255
TSPO	0	3	22	0.0243255
TTC28	0	3	22	0.0243255
UBE2L3	0	3	22	0.0243255
ACOT9	0	3	X	0.0243255
ALG13	0	3	X	0.0243255
CXORF21	0	3	X	0.0243255
FUNDC1	0	3	X	0.0243255
IL3RA	0	3	X	0.0243255
KLF8	0	3	X	0.0243255
MAP7D3	0	3	X	0.0243255
P2RY8	0	3	X	0.0243255
RBM41	0	3	X	0.0243255
RENBP	0	3	X	0.0243255
SLC25A43	0	3	X	0.0243255
SLITRK4	0	3	X	0.0243255
SMC1A	0	3	X	0.0243255
TCEAL3	0	3	X	0.0243255
TSC22D3	0	3	X	0.0243255
DDX3Y	0	3	Y	0.0243255
RPS4Y1	0	3	Y	0.0243255
CEPT1	0	4	1	0.0275892
PGBD2	0	4	1	0.0275892
BCL11A	0	4	2	0.0275892
DAPP1	0	4	4	0.0275892
SPRY1	0	4	4	0.0275892
TLR2	0	4	4	0.0275892
ACSL6	0	4	5	0.0275892
SYNE1	0	4	6	0.0275892
SNAPC3	0	4	9	0.0275892
NRIP3	0	4	11	0.0275892
ZW10	0	4	11	0.0275892
KIAA0528	0	4	12	0.0275892
SACS	0	4	13	0.0275892
C14ORF142	0	4	14	0.0275892
LAIR2	0	4	19	0.0275892
C21ORF91	0	4	21	0.0275892
TLR8	0	4	X	0.0275892
CETN3	0	4	5	0.0294333
AKR1A1	3	2	1	0.0316529
ATF6	3	2	1	0.0316529
BPNT1	1	4	1	0.0316529
C1QB	1	4	1	0.0316529
CCT3	3	2	1	0.0316529
CD58	1	4	1	0.0316529
DHCR24	3	2	1	0.0316529
ELK4	1	4	1	0.0316529
FCGR3A	3	2	1	0.0316529
HMGN2	4	1	1	0.0316529
IER5	3	2	1	0.0316529
IRF6	4	1	1	0.0316529
LAPTM5	5	0	1	0.0316529
MRPL9	2	3	1	0.0316529
NEK2	4	1	1	0.0316529
NPL	1	4	1	0.0316529
PPP1R8	2	3	1	0.0316529
RAB13	4	1	1	0.0316529
RAB3B	3	2	1	0.0316529
RHOC	2	3	1	0.0316529
RPA2	3	2	1	0.0316529
SNX27	0	5	1	0.0316529
SORT1	1	4	1	0.0316529
CASP10	1	4	2	0.0316529
CLK1	3	2	2	0.0316529
COPS8	4	1	2	0.0316529
DYSF	1	4	2	0.0316529
GPR155	1	4	2	0.0316529
GYPC	1	4	2	0.0316529
ITGA4	4	1	2	0.0316529
LAPTM4A	5	0	2	0.0316529
MAP4K4	1	4	2	0.0316529
MAT2A	0	5	2	0.0316529
PPP1CB	5	0	2	0.0316529
PTMA	5	0	2	0.0316529
SLC35F5	3	2	2	0.0316529
WDR33	2	3	2	0.0316529
ALG3	4	1	3	0.0316529
CGGBP1	1	4	3	0.0316529
FLNB	5	0	3	0.0316529
NDUFB4	3	2	3	0.0316529
NPHP3	3	2	3	0.0316529
RAF1	3	2	3	0.0316529
SACM1L	2	3	3	0.0316529
TIPARP	0	5	3	0.0316529
XPC	3	2	3	0.0316529
ADD1	4	1	4	0.0316529
ANXA5	3	2	4	0.0316529
CLTB	5	0	4	0.0316529
CNOT6L	4	1	4	0.0316529
FRAS1	1	4	4	0.0316529
GAB1	3	2	4	0.0316529
IL8	2	3	4	0.0316529
KLF3	2	3	4	0.0316529
RNF4	4	1	4	0.0316529
RPL9	3	2	4	0.0316529
RPS3A	3	2	4	0.0316529
SNCA	2	3	4	0.0316529
STX18	4	1	4	0.0316529
AMACR	1	4	5	0.0316529
EGR1	4	1	5	0.0316529
HMGCS1	3	2	5	0.0316529
MEF2C	2	3	5	0.0316529
MGAT1	3	2	5	0.0316529
RGS14	0	5	5	0.0316529
RHOBTB3	3	2	5	0.0316529
SLC30A5	1	4	5	0.0316529
SNX24	0	5	5	0.0316529
TRIP13	4	1	5	0.0316529
VDAC1	3	2	5	0.0316529
ALDH5A1	3	2	6	0.0316529
B3GALT4	3	2	6	0.0316529
BTN3A2	4	1	6	0.0316529
CD24	2	3	6	0.0316529
COQ3	2	3	6	0.0316529
DHX16	3	2	6	0.0316529
FKBP5	0	5	6	0.0316529
GMPR	2	3	6	0.0316529
HCP5	0	5	6	0.0316529
HLA-A	3	2	6	0.0316529
LAMA4	5	0	6	0.0316529
LST1	4	1	6	0.0316529
MANEA	1	4	6	0.0316529
MRPS10	3	2	6	0.0316529
NUP153	4	1	6	0.0316529
PACSIN1	2	3	6	0.0316529
PCMT1	0	5	6	0.0316529
PEX3	0	5	6	0.0316529
PSMB9	2	3	6	0.0316529
RANBP9	5	0	6	0.0316529
SERPINB9	3	2	6	0.0316529
SOX4	2	3	6	0.0316529
WTAP	1	4	6	0.0316529
XPO5	3	2	6	0.0316529
ADCY1	4	1	7	0.0316529
CAV1	5	0	7	0.0316529
CDK6	2	3	7	0.0316529
CHCHD2	5	0	7	0.0316529
CNTNAP2	3	2	7	0.0316529
CYP3A7	3	2	7	0.0316529
EPHA1	1	4	7	0.0316529
FAM20C	2	3	7	0.0316529
H2AFV	3	2	7	0.0316529
LRRN3	0	5	7	0.0316529
MLL5	2	3	7	0.0316529
NEUROD6	5	0	7	0.0316529
[truncated: 18,029 more rows]
